# Supplementary material for: Chimeric TIM-4 receptor-modified T cells targeting phosphatidylserine mediates both cytotoxic anti-tumor responses and phagocytic uptake of tumor-associated antigen for T cell cross-presentation
Source: Mol Ther. 2023 May 16;31(7):2132–53. doi: 10.1016/j.ymthe.2023.05.009 (PMC10362418; doi:10.1016/j.ymthe.2023.05.009)
Supplement: Table S1. Differentially expressed genes between CER-1236 and TIM-4 mutant CER-1251 T cells [file mmc2.xlsx]

## Sheet: DGE
Differential gene expresstion
Upregulated genes			Downregulated genes
Gene name	log Fold Change		Gene name	log Fold Change
IL1A	12.3753		ZCCHC14	-2.00008
INSM1	11.7679		YPEL5	-2.00164
IL31	11.4024		DBP	-2.00316
IL3	11.3028		EVL	-2.00357
IL2	10.7723		PLEKHH3	-2.0045
CSF2	10.6522		SPAG8	-2.01098
IL5	10.4002		PCED1B	-2.012
IL9	10.3626		CDC42BPG	-2.01226
IL13	10.1625		SYN1	-2.01653
GPR84	10.0413		NCF2	-2.01747
ATP12A	9.4625		ATG9B	-2.02197
GGTA1	9.03631		GZMM	-2.02414
CYP19A1	8.90764		RENBP	-2.02609
MYH6	8.86154		EPB41	-2.0267
SLIT3	8.81904		PTPN12	-2.02695
RAI2	8.80029		PPP2R5C	-2.03178
BARX2	8.79764		PRR33	-2.03446
IL1RL1	8.74099		RP11-577H5.5	-2.0379
ACSM2A	8.69538		GZMH	-2.04285
PRRX2	8.62638		TMEM169	-2.04374
LRRC43	8.56132		C8G	-2.04455
SCARA5	8.45298		GLIPR2	-2.04663
ACSM2B	8.39025		MFGE8	-2.05103
LIF	8.36343		CARD6	-2.05163
COL6A5	8.27842		KLHDC7B	-2.05575
ADGB	8.23666		RTN4R	-2.05842
PTGS2	8.22618		DDX58	-2.06602
DACT2	8.19962		PYROXD2	-2.06654
XIRP1	8.13047		OXT	-2.07262
CCL1	8.10181		LZTFL1	-2.07431
CLEC4F	8.00415		GPSM3	-2.07609
DOK5	8.00413		GBP5	-2.07654
CXCL8	8.00301		RP11-244H3.5	-2.07668
TMEM92	7.86625		TNXB	-2.07709
CA12	7.82718		PDLIM2	-2.07743
OLAH	7.78437		VMAC	-2.08138
ANXA3	7.74831		ZNF69	-2.08442
OSM	7.73407		EEPD1	-2.08497
JCAD	7.71281		GP5	-2.08684
CCL3	7.70373		ARRDC3	-2.08822
THY1	7.69825		IRS2	-2.09082
BTNL8	7.58763		ALOX5AP	-2.09147
GCK	7.4969		EXPH5	-2.09312
TMPRSS2	7.49026		GATA6	-2.09508
WSCD1	7.46976		HACD4	-2.09839
IGLL1	7.45443		SLC11A1	-2.09864
CCL13	7.441		FAM8A1	-2.09875
NGEF	7.32561		TP53INP1	-2.10063
IGLON5	7.32488		CRIP1	-2.10146
ZBED2	7.31277		FGFR2	-2.10321
B3GNT5	7.24184		C3AR1	-2.10536
IL1R2	7.23114		ARHGAP45	-2.10541
IL4I1	7.2237		BCL6	-2.1075
CD1A	7.21204		OSBPL5	-2.10768
BMP2	7.08473		SELPLG	-2.11044
IL22	7.07476		NT5E	-2.11811
IL6	7.06974		TMEM119	-2.11972
DNAJC5B	7.03405		GLIPR1L2	-2.12209
WIF1	7.03049		SLC46A3	-2.12308
WNT5A	7.03027		IQCN	-2.12361
MYCN	6.99973		PLEKHB1	-2.12583
IL17A	6.97992		DYSF	-2.12686
ADGRB3	6.95511		SPOCK2	-2.12879
IL21	6.94585		PCMTD2	-2.1288
NT5C1A	6.93634		HLA-E	-2.12935
KRT86	6.90505		RP11-203J24.9	-2.13482
CYP2C18	6.89792		GPR61	-2.13825
PON3	6.88281		FGL2	-2.13853
NEBL	6.86705		ZNF572	-2.13887
AQP9	6.86148		VNN 2.00	-2.14047
XCL2	6.81928		BSN	-2.14196
SPATC1	6.78326		DPYD	-2.14374
COL1A2	6.77525		BBC3	-2.14626
AOC1	6.76253		FUT7	-2.1518
PLA2G4A	6.73013		UGT3A2	-2.15352
CACNA2D1	6.70163		MXI1	-2.15474
CHST1	6.68481		PHLDB2	-2.15733
IRX5	6.68027		DYRK2	-2.15905
MYH7	6.67708		CD44	-2.15921
APLN	6.6749		TXLNB	-2.16261
CFI	6.67285		DCHS1	-2.16319
DIRAS3	6.66179		GPR146	-2.1639
PTGIS	6.63205		CLGN	-2.16422
TNFAIP8L3	6.60946		ANKRD55	-2.16539
BMP7	6.60911		H3C1	-2.16725
IFNG	6.59357		EVI2A	-2.16867
DHRS2	6.58097		HSD17B11	-2.17473
MYEOV	6.56098		ITM2B	-2.17564
CCL4	6.52119		CD84	-2.17746
DOC2B	6.50822		NDRG1	-2.17987
PIWIL2	6.5074		TOGARAM2	-2.17988
HS6ST2	6.50484		MCUB	-2.18006
LAIR2	6.49354		ABCA7	-2.18109
GDF10	6.49227		CFH	-2.18117
SERPINA1	6.47543		CD27	-2.18339
CHAT	6.43171		MLC1	-2.18608
RHOV	6.37806		KANK3	-2.1873
IER3	6.37209		PRKACB	-2.19114
CXCL9	6.37007		TMX4	-2.19514
C3	6.36772		OPRD1	-2.1952
KCNG1	6.34552		SAMHD1	-2.19714
TNFRSF18	6.34224		CCDC30	-2.20485
SLC16A9	6.34033		CTSO	-2.21195
HEYL	6.32833		TLR6	-2.21337
IL17F	6.32048		S100A4	-2.21491
TNFSF4	6.30315		SLC12A6	-2.21621
SPSB4	6.29887		SYTL1	-2.22418
MT1A	6.28744		GSTK1	-2.2254
CCL17	6.27597		CTDSP2	-2.22595
IGF2	6.24509		ISG20	-2.22796
SLC8A3	6.20086		AUTS2	-2.23025
BICDL2	6.19103		FGD3	-2.23827
KRT3	6.13672		PPP2R2B	-2.2387
RGS4	6.1329		NBPF15	-2.23887
COL2A1	6.10651		AMY2B	-2.23919
XCL1	6.0607		TAFA2	-2.24266
STAB2	6.0513		TMEM204	-2.24393
SP5	6.04127		TIPARP	-2.24565
FLT1	6.04024		KCNA2	-2.24809
TNFRSF4	6.02705		SLC12A7	-2.24894
NCS1	6.02088		DNAJB13	-2.2493
PDGFRA	6.01654		ATM	-2.25082
LTA	6.01522		RGL4	-2.2515
SHC4	6.00357		CDHR3	-2.25281
LRRC26	5.99872		SHISA5	-2.25621
CCDC40	5.98805		NELL2	-2.25823
TMEM37	5.96168		SYNE2	-2.25838
CXCL10	5.95671		CA5B	-2.26225
GCSAML	5.94828		WDR81	-2.26725
CST6	5.94584		SERINC5	-2.26809
RGS16	5.93747		ADD3	-2.27324
COL1A1	5.91534		SCARF2	-2.27897
IRX3	5.87857		NLRP1	-2.27915
AP3B2	5.84814		GRAP	-2.28248
ADGRD1	5.84467		APBA2	-2.28521
PHLDA2	5.83236		ZMYND10	-2.28879
PRR18	5.83226		SLC6A16	-2.28984
GJA1	5.81742		MXRA8	-2.29471
ASGR1	5.80977		SAT1	-2.29869
INSRR	5.79449		MAP3K1	-2.30161
NTRK1	5.79136		EFHD1	-2.30166
PRODH	5.77364		ITGA2	-2.30352
PHEX	5.75693		RP11-277P12.6	-2.30382
PTPN3	5.74352		VCL	-2.30433
TMEM176B	5.72679		SMAD3	-2.30615
IVL	5.71058		RORA	-2.30722
CXCL13	5.7104		CXCR3	-2.3186
ODAPH	5.70684		FAM186B	-2.32963
CD207	5.68153		TCEA3	-2.33002
HBEGF	5.66523		ROR2	-2.33665
GJA5	5.65874		LMTK3	-2.33837
HSD11B2	5.65678		MACC1	-2.3393
PPARG	5.63827		RALGPS2	-2.33955
GPR87	5.61924		DYNLT4	-2.3403
TMIGD3	5.6114		TMEM225B	-2.34707
OTOGL	5.59982		MYOM2	-2.35156
BATF3	5.5991		BID	-2.35254
EPHB1	5.59098		APOBR	-2.35986
RYR2	5.57617		ALOX12	-2.36198
COL3A1	5.56483		CD8B	-2.36944
PMCH	5.5646		CEACAM21	-2.3725
ANKRD34B	5.54891		CLEC12A	-2.37328
LRRC32	5.53279		HBP1	-2.37656
COL8A1	5.51914		DTX1	-2.38029
FAM9B	5.51409		ARL4C	-2.38096
ALKAL2	5.50728		ASAP3	-2.38784
VSTM4	5.50217		MX2	-2.38806
IL1RN	5.49733		KLF3	-2.38866
HCN4	5.48408		CHD5	-2.38885
SOX18	5.47797		CDKN2C	-2.39328
CD200	5.47533		NIBAN3	-2.40154
TIE1	5.46902		SERPINF1	-2.40581
KITLG	5.46843		C1orf21	-2.41033
GNG8	5.44111		TRPM6	-2.41477
NDFIP2	5.38888		ADCY4	-2.41883
OLFM1	5.37616		ITGA11	-2.42343
DSC3	5.37319		ZFP36	-2.42394
EML1	5.36003		OVCH1	-2.42422
MAOA	5.36		IL17RA	-2.42452
MFSD2A	5.35169		CDKN1B	-2.42819
MB	5.34681		IL16	-2.42856
RASL11B	5.3427		CCR10	-2.43405
TNFSF11	5.31928		GAL3ST4	-2.43487
EPHA10	5.30674		DDX43	-2.4401
PTGIR	5.29515		C16orf96	-2.44157
SSTR2	5.28253		PROK2	-2.45363
MPV17L	5.28004		METTL7A	-2.4612
CCDC3	5.27434		LRRK2	-2.46126
GZMB	5.25799		CPAMD8	-2.4619
PNMA2	5.2476		PMFBP1	-2.46346
FAM151B	5.24105		NHLRC4	-2.4668
TULP2	5.23792		AMN	-2.47088
KCNE3	5.23638		CH507-9B2.1	-2.47133
TUBA3C	5.22795		PRR29	-2.47224
BOC	5.22697		CCDC146	-2.47363
APOL4	5.21505		TTC9	-2.47374
NRARP	5.21047		CDH23	-2.47853
KIF1A	5.20284		LRATD2	-2.48595
TNFRSF9	5.18577		TYROBP	-2.48831
TEX13D	5.18507		GIMAP2	-2.49271
SDC4	5.17455		TBC1D2	-2.49289
HLX	5.16202		FRAT1	-2.49982
GCGR	5.15877		TCL1A	-2.50744
NHS	5.14527		RGS18	-2.51755
EBI3	5.14292		IFIT3	-2.52376
GLP1R	5.11591		DNAI2	-2.52565
ATP1B4	5.11344		LRRN3	-2.52748
PITX3	5.10973		FBXO17	-2.52801
G0S2	5.08247		CD28	-2.5293
CACNA1D	5.04784		SUSD4	-2.5302
SLC16A2	5.0429		SIGLEC9	-2.53031
BEGAIN	5.03927		SUN2	-2.53056
DNAAF3	5.03919		CD300A	-2.53174
TEX29	5.03687		ZNF763	-2.53228
CAMK1G	5.01949		SOAT2	-2.54305
OGDHL	5.01481		BLK	-2.55432
FAM131C	5.01366		CYRIA	-2.56582
ENPP3	5.01339		EDN3	-2.57297
SIAH3	4.995		PITPNC1	-2.58056
PIP5K1B	4.99454		GIMAP6	-2.58056
PI15	4.98487		GDPD5	-2.58299
SEMA3F	4.98433		CLC	-2.58529
FAM155A	4.98424		PRR5	-2.59525
DAPK1	4.96619		CYB561	-2.59608
TENM2	4.96091		CALHM2	-2.5961
GPR3	4.94884		PYHIN1	-2.60145
TRIL	4.94752		METTL27	-2.61332
NPTX2	4.94014		PTGDR	-2.62565
ERC2	4.93775		SCNN1B	-2.63114
TMEFF1	4.93172		KCNK7	-2.63195
CACNG3	4.89778		LBH	-2.63626
MYPN	4.89615		YBX2	-2.63637
MYH8	4.8639		FAM53B	-2.63679
PTGER1	4.8607		NCR3	-2.63863
BDKRB2	4.85899		DNALI1	-2.63951
INHBA	4.85002		HAVCR1	-2.63988
S1PR3	4.84981		UBL3	-2.64353
GNG4	4.84315		PLXDC1	-2.6436
PDILT	4.84276		C1orf115	-2.64618
HORMAD2	4.80503		TCF7	-2.64762
ABCG8	4.80318		SFN	-2.65437
CBS	4.80055		RNF222	-2.655
ATP9A	4.78983		KLHL24	-2.65552
SCN2A	4.78006		FYB1	-2.65913
EPB41L4B	4.77821		SELL	-2.66009
SLC35D3	4.76501		PNRC1	-2.6609
SOCS1	4.76294		ABTB1	-2.66115
CCL22	4.76194		S1PR1	-2.66765
FLNC	4.75493		KLRC4-KLRK1	-2.66851
NR4A3	4.74447		DDX60L	-2.67304
PRSS2	4.74351		C2orf15	-2.67433
TAGLN3	4.74351		VSIG2	-2.67562
MAOB	4.73729		BIN1	-2.68459
ADAMTSL1	4.73359		ROPN1L	-2.68589
FOLR2	4.72957		SLCO4C1	-2.68972
PPP1R3G	4.72677		ITGB1	-2.69325
SAMD14	4.71195		GPR15	-2.69385
GPC5	4.71187		WNT9A	-2.69414
PCDHGB4	4.70695		PROCR	-2.7002
SLC26A4	4.69793		CCDC80	-2.70415
SIX3	4.69491		CLEC2B	-2.71629
OXCT2	4.65996		RASGEF1A	-2.71874
TNF	4.65301		BIN2	-2.7265
MT3	4.65066		S100P	-2.72768
HLF	4.64847		AMIGO1	-2.72793
IL10	4.63862		CABP4	-2.73583
FNDC4	4.63142		EPHA1	-2.73634
TCF15	4.63142		RTN4RL1	-2.7453
CAMK2B	4.62535		CATSPERB	-2.74634
CA7	4.61969		VSIR	-2.76723
MYO3B	4.612		HPCAL4	-2.76792
ZC3H12C	4.60598		PLCL2	-2.77054
MAK	4.60091		CDC25B	-2.77229
NIPAL4	4.58121		LEF1	-2.77257
TRIM54	4.57554		H4C12	-2.77617
LHFPL6	4.56621		SIGIRR	-2.78585
STC2	4.559		ZNF652	-2.78865
CSF1	4.55775		C1orf162	-2.79096
ABLIM3	4.55005		TMEM229B	-2.79209
TNFAIP2	4.5497		KCNQ1	-2.79618
TIAM2	4.53882		LY86	-2.79804
ALDH1A2	4.5382		BTG1	-2.79971
VDR	4.53616		GLCCI1	-2.80034
PROM1	4.52968		ESPN	-2.80077
CCL3L1	4.52856		NR1D2	-2.80324
SLC2A5	4.51568		ZNF541	-2.80866
AKAP12	4.51496		PXN	-2.80942
NOTUM	4.51032		C16orf54	-2.81041
DUSP6	4.50467		PLAC9	-2.81823
IL23R	4.49961		RLN1	-2.82207
FAM71F2	4.47631		NOSIP	-2.82813
MMP9	4.46425		FCGRT	-2.83104
CHST13	4.46068		TNFSF13B	-2.83173
FFAR3	4.45344		EVPL	-2.83207
LAMC2	4.42474		RDH16	-2.83424
GJB2	4.42295		SLC6A3	-2.84995
ART3	4.41058		CCR2	-2.85045
PTPN14	4.40302		H2AC6	-2.85118
TBC1D30	4.40266		CALCOCO1	-2.85253
ABTB2	4.39379		YPEL2	-2.85385
CRH	4.38917		SLAMF6	-2.85533
CTXN1	4.38814		DLEC1	-2.85956
SNAP25	4.38462		CD79A	-2.86088
LIN7A	4.38179		TLR10	-2.86666
CISH	4.37935		PIFO	-2.86678
PIGR	4.37607		BCL9L	-2.87778
MYCL	4.36258		PDP1	-2.87831
KIF26B	4.35803		OLIG3	-2.87909
CD276	4.35722		ACVR2A	-2.88021
NXPH3	4.35677		CD248	-2.88211
IL2RA	4.354		S1PR4	-2.88881
TMTC1	4.34908		C16orf86	-2.89133
EPHB2	4.33861		PNPLA7	-2.892
RRAD	4.33726		ANGPT4	-2.893
GOLGA8Q	4.32333		TMEM63A	-2.89739
MATN4	4.32279		CACNA1H	-2.90779
KRT7	4.3179		SCNN1A	-2.91599
ACSM1	4.3066		SDR42E2	-2.93498
BCL2L10	4.29726		CTD-2370N5.3	-2.94584
SHB	4.29519		KRT1	-2.95237
SOCS3	4.29292		CPNE7	-2.96331
PTGFRN	4.28952		PLEK	-2.97099
PDGFA	4.27788		CCL5	-2.97609
FSCN1	4.2764		CCDC42	-2.97822
ABCG1	4.25765		ACKR3	-2.97957
SLC12A8	4.25246		EHF	-3.00458
C1QTNF1	4.24714		ELFN2	-3.00866
SMO	4.24598		ANXA1	-3.01063
SLC39A14	4.23635		FGR	-3.01122
MERTK	4.23286		CALHM3	-3.01166
EBF4	4.20847		LINGO3	-3.01225
AK4	4.20796		RFPL2	-3.01339
TEAD4	4.20729		FRMPD3	-3.01812
CYP7B1	4.19475		STK38	-3.02103
CD80	4.19081		C1orf54	-3.02429
ATP1A4	4.18345		HHAT	-3.03137
SLC22A4	4.18216		YPEL3	-3.03669
NTRK3	4.18061		LTK	-3.03767
HECW2	4.17707		SLC9A9	-3.04044
CHN1	4.1767		HEATR4	-3.04476
GOLGA8N	4.1687		FBXL16	-3.04523
SLC45A3	4.16108		TTC22	-3.04886
CGREF1	4.15313		FCGBP	-3.08205
CD83	4.14659		GIPC3	-3.08252
PYCR1	4.14354		CDHR2	-3.09221
COL6A3	4.12493		SKOR1	-3.09298
KCNMA1	4.12444		XPNPEP2	-3.11305
EVI5	4.11687		CAPN12	-3.12712
SLC28A3	4.11301		AHNAK	-3.12772
HSPA4L	4.11051		PLCD1	-3.13434
SEMA3D	4.10565		MORN3	-3.14049
DDN	4.10047		SYNE1	-3.14858
KLRG2	4.09884		IFIT2	-3.15729
P4HA2	4.09055		PBXIP1	-3.15925
ENPP6	4.08592		ANXA2R	-3.16552
GAL	4.07832		PCDHGA6	-3.16897
KCNK15	4.07717		CREBRF	-3.17275
THAP10	4.07685		SMIM43	-3.17327
KSR2	4.07505		CHI3L2	-3.17502
MOCOS	4.06864		RAB31	-3.17816
DGKI	4.06811		ABLIM1	-3.18121
NTN1	4.06705		GIMAP8	-3.18377
DMD	4.05695		FCGR2B	-3.19533
CHDH	4.05554		CBY2	-3.20038
NRG2	4.04872		DYRK1B	-3.20371
ABI3BP	4.03756		YPEL1	-3.20476
CAVIN3	4.03321		SOWAHD	-3.21515
SFRP2	4.02941		PLAAT4	-3.21778
ADAMTS14	4.02936		NUAK2	-3.21784
TNFSF15	4.02523		GLIPR1	-3.23251
MEX3A	4.01092		ZNF831	-3.23758
IGSF3	4.00049		TLR3	-3.24099
C2CD4A	3.99833		PACSIN1	-3.24133
FOXO6	3.99288		CEBPD	-3.25007
SLC35G2	3.98152		TLR1	-3.25032
ISM1	3.97046		BFSP1	-3.25105
SIGLEC12	3.96695		NUGGC	-3.25264
TMEM179	3.94279		CHST7	-3.25911
REEP1	3.94149		MXD4	-3.26329
SMIM38	3.9401		RTL5	-3.26395
BHLHE22	3.92061		RCBTB2	-3.26563
DACT3	3.91504		EVI2B	-3.26908
CDC20B	3.91017		PLCH2	-3.28724
FERMT1	3.88795		FMO5	-3.30047
SGMS2	3.8682		TMC4	-3.30174
ANXA8	3.86655		RASGRP2	-3.30251
CPM	3.86538		LYL1	-3.30667
TNFRSF21	3.86428		ITGAM	-3.3188
PLPP1	3.86164		LPAR6	-3.32863
FJX1	3.86099		SPON1	-3.33159
JPH4	3.85803		ESR1	-3.33227
HMHB1	3.84664		PRRG2	-3.33252
NR4A2	3.82452		FCRL5	-3.34726
UNC5C	3.81563		NR3C2	-3.36838
APBB2	3.81511		LTB	-3.37588
PVR	3.81419		HEATR9	-3.38469
GOLGA8O	3.80376		CTSF	-3.38827
CHRNA3	3.80108		KEL	-3.40688
IFITM10	3.80068		PNMA3	-3.41822
TLCD1	3.79299		ARHGEF4	-3.4186
B4GALNT1	3.78781		SLC44A3	-3.42821
PACSIN3	3.78055		MYO1F	-3.44161
HMSD	3.76677		TTC16	-3.45136
CRTAM	3.76409		LAIR1	-3.47313
SOWAHC	3.75746		SHISAL2A	-3.47517
MAGI1	3.7573		FA2H	-3.48803
EMP1	3.7502		HTR2B	-3.48962
ADCY1	3.74989		PDGFD	-3.50008
GASK1A	3.7458		TSC22D3	-3.50109
ADAMTSL3	3.74022		ATP2C2	-3.50286
CDR2L	3.73567		TSHR	-3.51015
INHBE	3.73191		CFAP97D2	-3.5156
MMP12	3.73105		CD52	-3.52304
MAP7D2	3.72998		GZMK	-3.52366
POU3F1	3.72905		SEZ6L	-3.54046
ARID5A	3.72541		TENM1	-3.56394
PLS3	3.71652		ESM1	-3.57123
B3GNT4	3.71294		CSGALNACT1	-3.57824
PALM3	3.70928		AP000304.12	-3.57982
TNFRSF8	3.69246		LMO2	-3.58234
SYNGR3	3.69152		PRKN	-3.58253
ANO7	3.68555		PLXND1	-3.58398
HNF1B	3.67717		UPP2	-3.59998
RNF207	3.6615		TSPAN32	-3.64696
EGR2	3.65141		ST6GALNAC2	-3.65361
P2RY1	3.64918		MPP7	-3.66001
RAB32	3.64751		OR4D1	-3.66817
SOX2	3.64536		LDLRAP1	-3.70155
SSTR1	3.64492		ECRG4	-3.7133
EPCAM	3.63169		GIMAP7	-3.71995
CATSPER1	3.61822		C11orf21	-3.74574
VSIG10L	3.61761		S1PR5	-3.74909
ITGA9	3.6118		GIMAP4	-3.75067
PLEKHA7	3.60992		NMU	-3.76241
RNF165	3.6078		ABO	-3.76376
RGS6	3.59505		CTD-2643I7.5	-3.76534
PHKA1	3.59458		GPR155	-3.76748
ANKRD33B	3.59438		FOXE1	-3.7706
PROS1	3.59197		MMP24	-3.7708
GALNT18	3.58799		KIF26A	-3.78842
TOMM20L	3.58712		PTPRO	-3.80272
SH2D7	3.57308		RHOU	-3.80825
PDLIM4	3.56986		YPEL4	-3.81337
CTTN	3.56882		NATD1	-3.81879
SMIM10	3.56881		LILRB3	-3.82343
PANX2	3.56244		SDK2	-3.82425
ATP8B4	3.5607		CELA1	-3.82533
HRH2	3.54725		STMN3	-3.82631
PLEKHH2	3.54001		HRK	-3.82775
CBSL	3.53936		CEBPE	-3.82992
CXADR	3.5357		PPP1R1C	-3.8302
PLCH1	3.53246		SIGLEC6	-3.83825
TUBB6	3.52933		ARRDC5	-3.84242
DYNC2LI1	3.51121		MAMDC2	-3.85453
HSPE1-MOB4	3.50671		PDLIM1	-3.86541
CDC42EP1	3.50415		RASA3	-3.86915
MT1G	3.50404		SLC44A5	-3.87072
DUSP5	3.49757		C11orf45	-3.87941
IL4	3.49553		PLXNA2	-3.88838
SLC7A5	3.49364		RNASE6	-3.89014
EMX1	3.47978		PLXNA4	-3.89112
FOXP3	3.47765		NOG	-3.89452
MS4A6A	3.47604		CCDC65	-3.89912
UNC5B	3.47483		KCNB1	-3.90185
CAMKV	3.47428		SLFN5	-3.91156
WNK2	3.47015		CALHM1	-3.91189
SH2D4A	3.46811		KLRG1	-3.92308
GNAL	3.46461		HRH4	-3.95488
ENOX1	3.46273		SCML4	-3.95573
KIAA1217	3.46028		ADA2	-3.96101
HEG1	3.45548		NEURL1B	-3.96268
FILIP1L	3.45474		SSTR3	-3.97317
GADD45G	3.45119		BFSP2	-3.97383
SLC30A3	3.45099		RIMBP3	-3.98583
ACSBG1	3.44411		LMNTD2	-3.98674
HES7	3.44069		GRAPL	-3.98948
NR4A1	3.43842		SPNS3	-4.00916
PTGER3	3.43632		PCDH8	-4.0183
ADGRG2	3.43135		IPCEF1	-4.03487
TNFSF14	3.42333		DTX4	-4.04278
METTL1	3.41831		CD101	-4.05449
GOLGA8R	3.41251		TCP11L2	-4.05847
SCARF1	3.41101		GIMAP1	-4.05952
S100A9	3.39801		TXNIP	-4.06467
CCDC149	3.39704		PLEKHG3	-4.06926
CAMK1	3.39687		CX3CR1	-4.07286
CA9	3.39645		LGR6	-4.10903
SOX4	3.39333		OLFM2	-4.1286
CILP	3.39315		PRSS3	-4.13982
GFRA3	3.39221		TNFRSF17	-4.15122
DLC1	3.39057		POU4F1	-4.15475
NT5DC3	3.3891		HEMGN	-4.15673
PMAIP1	3.38841		C13orf46	-4.17778
TEX15	3.38673		RAB37	-4.18696
DCLK2	3.38033		KDF1	-4.19112
FOSL1	3.36838		TSPAN18	-4.21997
JAG2	3.36779		LGALS9C	-4.24155
GSTA4	3.36748		KLF2	-4.26384
ICAM1	3.36485		TMEM45B	-4.29326
INA	3.36211		PI16	-4.29464
CILP2	3.34808		BAIAP3	-4.31756
LRRC75B	3.34776		SORL1	-4.31912
RBPJL	3.34757		ITGA6	-4.33198
TMEM176A	3.34182		CCR5	-4.35127
CSRP2	3.33634		SAMD3	-4.35205
SMOX	3.3321		VPREB3	-4.35503
IL17RB	3.31979		CXCR1	-4.38642
SIX4	3.31746		KLRB1	-4.39584
MPL	3.30458		IL6R	-4.39605
ABCG5	3.3029		RIMBP3B	-4.40716
NOCT	3.29799		RAP1GAP2	-4.41774
TTC39A	3.29725		HPSE2	-4.41847
PLXNB1	3.29613		TBXA2R	-4.42213
C6orf58	3.29441		NSG1	-4.4604
CDK6	3.29385		MEGF6	-4.46094
AGAP9	3.29016		FUT6	-4.46662
CCDC113	3.28674		GAPT	-4.4756
FREM2	3.28558		PLGLB1	-4.4794
IL17D	3.28391		MAD1L1	-4.48297
ZNF774	3.28273		ADAMTS8	-4.48818
ZNF282	3.27966		TC2N	-4.49025
CRACD	3.27396		PIK3IP1	-4.50349
PTGR1	3.27281		IL7R	-4.5145
PGLYRP4	3.26925		SBK1	-4.51493
DNAJC12	3.2643		ARHGEF11	-4.54334
RASL10B	3.26132		SCIMP	-4.54507
CYS1	3.25824		BRDT	-4.54919
RBM47	3.23878		TRIB2	-4.55186
CCL20	3.23812		TKTL1	-4.55668
CLNK	3.23264		LYZ	-4.55679
NFKBIA	3.23243		TRANK1	-4.5622
C20orf204	3.22926		SCUBE1	-4.57039
NPW	3.22891		FCRL6	-4.57326
TTBK1	3.21988		CFP	-4.59974
TNS3	3.21262		FAM102A	-4.64423
ADAMTS7	3.20976		CADPS	-4.64441
TMEM88	3.20873		OCM	-4.65724
ITGB5	3.20693		DPEP2	-4.66092
DUSP2	3.20574		CHRNB3	-4.66728
MRAS	3.19828		TNNT3	-4.67783
ULBP1	3.19697		BTBD18	-4.68194
FOXL1	3.19541		PPIAL4C	-4.69549
ADGRA3	3.19535		GOLGA7B	-4.70001
RIMKLA	3.19524		FCRLA	-4.70528
VWCE	3.18348		MARCHF10	-4.71623
PAQR7	3.18116		RIPOR2	-4.78716
TEX48	3.1771		ADRB2	-4.80957
HS3ST1	3.17501		SMTNL2	-4.82118
AMOTL1	3.17464		TMEM213	-4.85982
FOXA3	3.17179		CHODL	-4.88133
ENPP1	3.16962		SULT1B1	-4.89294
LPAR4	3.16393		CMKLR1	-4.90152
XYLT2	3.16317		NHSL2	-4.91092
YRDC	3.16202		C12orf42	-4.91915
AFAP1	3.15536		TF	-4.9302
AIFM3	3.15484		FXYD7	-4.93107
CSPG5	3.15398		CCR3	-4.93362
HSD3B7	3.15184		PZP	-4.93501
SUOX	3.14197		LHFPL3	-4.96227
MAFA	3.13386		TJP3	-4.96563
CTD-2116N17.1	3.13079		ZP1	-4.97599
BIRC3	3.13011		HPN	-5.00834
CNKSR3	3.11793		VPREB1	-5.05189
CA10	3.11761		ST6GALNAC1	-5.11272
APBA1	3.11394		GRID1	-5.12011
ALPK3	3.10029		AQP7	-5.14145
ETV4	3.10001		ZBP1	-5.14212
PHLDA1	3.09739		C16orf74	-5.1478
MILR1	3.09445		TMPRSS11E	-5.18544
SLC8A1	3.09132		AQP3	-5.23229
JUN	3.08698		TMIE	-5.23291
SETBP1	3.08506		MPEG1	-5.27263
RNF43	3.08277		SNED1	-5.37047
C8orf48	3.08015		SFRP5	-5.38376
CHRNA5	3.07218		CCR9	-5.39128
DDC	3.07207		HKDC1	-5.43487
F12	3.071		PTGDR2	-5.43888
NFKB2	3.06885		PLD4	-5.45612
C1GALT1C1L	3.06461		CYP2B6	-5.49129
LAYN	3.05991		B3GALT2	-5.54261
DHRS3	3.05891		EPHA4	-5.5732
BCL2L1	3.0584		LRRC2	-5.5741
GEM	3.05566		PNMA5	-5.5856
FAM83E	3.05383		GPR142	-5.59022
ARHGAP31	3.05269		CH507-42P11.1	-5.6331
CLCF1	3.05212		RIMBP3C	-5.69423
GFOD1	3.04724		WDR86	-5.69914
KCNH4	3.04384		FCMR	-5.70539
VEGFA	3.04364		CACNA1I	-5.73219
COL6A1	3.03978		WNT7A	-5.84137
TFPI2	3.02619		OGN	-5.88443
NR6A1	3.02328		GFPT2	-5.96101
PER2	3.02076		DAB1	-5.9881
GRIK4	3.01992		DCHS2	-5.99534
POLR3G	3.01907		MYO16	-6.01248
TIMD4	3.01226		KRT2	-6.04044
IL31RA	3.00644		CREG2	-6.04176
HILPDA	3.00122		AIRE	-6.07794
SLC16A14	2.99789		AK5	-6.08311
FBXO27	2.99736		C5AR2	-6.08804
PALD1	2.98188		LY9	-6.08878
MYOF	2.97804		FAM178B	-6.15956
HOMER2	2.96861		KRT73	-6.18089
HDGFL3	2.96763		KIF19	-6.28137
FGF2	2.96301		UNC45B	-6.2841
IRF4	2.96219		ZNF683	-6.30333
NTRK2	2.95471		ACE	-6.32194
SLC29A1	2.95165		VIPR1	-6.32628
BICC1	2.94926		DSC1	-6.36447
CD9	2.94827		ALS2CL	-6.40471
C1S	2.94525		REM2	-6.42319
AHI1	2.94141		TAFA1	-6.4289
EDARADD	2.94011		CAPN8	-6.48802
CD70	2.93205		SCGB3A1	-6.51564
TLE6	2.92871		CLIC3	-6.51704
ZNF662	2.92798		CR1	-6.5643
DZIP1	2.91346		TCL1B	-6.59743
CASKIN1	2.91066		VSIG1	-6.64829
PDCD1	2.90901		INMT	-6.71751
PPP1R14A	2.9059		EFHC2	-6.92567
CYP2S1	2.89939		PTGDS	-7.13142
JADE3	2.8939		GPA33	-7.39697
FAH	2.88683
DUSP4	2.88322
ACTRT3	2.87565
RNF19B	2.87461
MYL9	2.87222
FAM78B	2.86018
ITPR1	2.85357
EDAR	2.85107
HACD1	2.85026
HK2	2.84993
FGFRL1	2.84881
SPIRE1	2.84867
C2orf72	2.84776
LRP3	2.84731
F3	2.84653
HDC	2.84566
BCL6B	2.84554
PXDC1	2.83978
ZBTB32	2.8333
TMPRSS6	2.83317
CYB5R2	2.82983
CHAC1	2.8297
REEP2	2.82317
MYLIP	2.81692
ASTL	2.81512
RUSC2	2.81128
LMCD1	2.80872
IL5RA	2.80734
MYO1B	2.80548
CRISPLD1	2.80238
LHX1	2.79444
NDRG4	2.79393
AP1S3	2.79306
NEURL3	2.79257
PUS7	2.79252
MOB3B	2.79211
OSBPL10	2.78695
PPFIA4	2.78642
PTPN20	2.78522
CENPV	2.77566
BCAS1	2.76835
KIF7	2.76831
SHROOM1	2.76345
ZNF695	2.76217
TRAF4	2.76181
FOS	2.75821
BEND3	2.75801
SIM1	2.75682
COL9A2	2.75529
ASPHD1	2.7508
WDR17	2.74683
SOCS2	2.74483
CDC25A	2.7419
IGF2BP3	2.73932
TMEM98	2.73558
DEPP1	2.734
TNFSF9	2.73343
NOL3	2.73065
ZYG11A	2.72853
CTTNBP2NL	2.72503
TMEM52	2.72278
CALD1	2.72105
BCL2L2	2.71892
FAM155B	2.71807
C1orf198	2.71797
CD1C	2.71627
TLCD5	2.71585
GOLIM4	2.71264
SEPTIN3	2.71238
EPAS1	2.71225
AQP11	2.7093
MAPK8	2.7088
FSD1	2.70712
B4GALT2	2.69436
ADGRB2	2.69371
HCAR1	2.6927
GJC1	2.6914
DSCAML1	2.68802
ARG2	2.68606
IL13RA1	2.68516
RIMS2	2.6811
RHOB	2.67864
FKBP4	2.67583
RP3-403A15.5	2.67077
NFIL3	2.67028
NLN	2.6702
GRHL3	2.66926
PNMA8A	2.66733
MTHFD2	2.66377
DYRK3	2.65859
ELL2	2.64978
GPT2	2.64939
GUCY1B1	2.64599
VWA1	2.64507
OXER1	2.64433
NT5DC2	2.64311
ATRNL1	2.63907
AFAP1L2	2.63898
NFKBIZ	2.63771
EDNRA	2.63623
MAP3K15	2.63446
ABCB6	2.63392
CIART	2.63108
AHR	2.62709
MNS1	2.62568
FGD6	2.62426
SH3PXD2B	2.62161
FAIM2	2.62156
GSDME	2.62009
NECTIN1	2.61823
STRIP2	2.61774
GPSM1	2.61423
PTPRD	2.61375
DNAH3	2.61239
PIM3	2.61203
HPDL	2.61185
SGPP2	2.6112
HYAL2	2.60991
NRSN2	2.60344
PTPRF	2.60235
TPRG1	2.59967
FZD9	2.59905
TMEM145	2.586
COL27A1	2.58395
MYLK2	2.58198
NAPSA	2.5779
CCN3	2.57655
ACKR2	2.57393
SPINT1	2.57163
ADGRV1	2.57051
SLC46A1	2.56753
NRP2	2.5665
ARHGEF26	2.56544
SEMA7A	2.56478
AOC3	2.56204
GPR176	2.56141
FASLG	2.55769
TLCD3A	2.55762
BATF	2.55361
BCL3	2.5536
GPR157	2.55142
RABGGTB	2.5513
BHLHE40	2.54917
TTC7B	2.54799
SLC6A9	2.54755
ATF3	2.54319
ASAH2	2.53642
MMD	2.53633
TXNRD3	2.5303
NDST1	2.52385
C19orf81	2.52273
MTX3	2.52191
RRP12	2.52076
ZFHX2	2.51966
USP43	2.51698
POLR1G	2.51558
CFAP57	2.51477
AGRN	2.51403
VWA2	2.51323
BATF2	2.51316
GPR161	2.51183
ZNF768	2.51093
KLHL13	2.50709
ECHDC3	2.50383
SYDE1	2.50272
GNA15	2.50137
CDKN1A	2.50084
DNAH14	2.49818
DLL3	2.49609
AIFM2	2.49599
PCSK6	2.49548
ZDHHC15	2.49277
CARD9	2.49254
COL7A1	2.48479
SLC22A17	2.47926
CENPVL3	2.47899
STC1	2.47392
RAB11FIP1	2.47285
BYSL	2.46971
LIMA1	2.46952
LRP8	2.46628
STK3	2.46597
SERPINB6	2.46546
NEB	2.46289
RAB42	2.46175
MCOLN2	2.46085
MT2A	2.45968
SFXN2	2.45966
PRPF40B	2.45523
NAB2	2.45161
VCAM1	2.451
DPYSL4	2.451
NME1	2.44698
IL18R1	2.44386
TM6SF1	2.44326
IFRD2	2.44292
JPH1	2.43644
LRRC34	2.43574
SDK1	2.43254
SOGA3	2.43208
GALE	2.43114
MYO18B	2.42957
JAM2	2.42859
MYG1	2.42332
METRNL	2.42238
ANKS1B	2.4209
KCNK5	2.41929
TOM1L1	2.41789
CCL4L2	2.41759
PKD1L1	2.41513
ARHGAP29	2.41455
RASD1	2.41419
RBFOX2	2.41385
DNAJC6	2.40688
NFASC	2.40543
ARMC9	2.40243
CMSS1	2.4019
MAFG	2.40162
DOCK1	2.40137
C17orf58	2.39994
CLDN11	2.39801
FAM216A	2.39782
HOMER1	2.39162
CAMK2N2	2.38835
MMP15	2.38446
IL1R1	2.38385
MRTO4	2.38224
GCSH	2.38202
ATAD3B	2.38186
LRIG3	2.37948
SLC41A2	2.37841
TVP23A	2.37803
GAD1	2.37803
GALR2	2.37746
ZBTB8A	2.37691
PXYLP1	2.37625
CSF2RB	2.37356
PTPRK	2.36772
ZNF280B	2.36183
SORBS1	2.36005
ASAH2B	2.36001
GJB6	2.35999
MAK16	2.35871
KLF1	2.35817
NACAD	2.35801
RELB	2.35753
HPSE	2.35616
TRIP10	2.353
ADTRP	2.34828
RDH10	2.34127
CDC42EP5	2.34027
ANKRD42	2.33519
WNT5B	2.32975
KIR2DL4	2.32632
TSKU	2.3251
FAM89A	2.32455
WARS1	2.32289
SPINT2	2.3217
SCLY	2.32101
FLG	2.31755
RASSF4	2.31755
CBARP	2.31719
CYFIP1	2.31372
COQ2	2.31211
RHEBL1	2.31134
PCGF2	2.31054
CDK5R1	2.31049
ME3	2.30887
MISP3	2.30803
MAP3K6	2.30533
FAM241B	2.30485
VSTM2L	2.29829
PAICS	2.29397
HOXB6	2.29306
DENND3	2.29301
ITPKA	2.29268
PON2	2.29078
RAC3	2.2897
MDH1B	2.28814
RAB44	2.28568
CRIM1	2.28477
ARFGEF3	2.2831
EGR1	2.28269
ARSB	2.28101
BEND6	2.27738
MTHFD1L	2.27731
HSPA6	2.27566
GPC2	2.27327
HSP90AB1	2.27067
FAM166B	2.26969
MESP1	2.26808
RAI14	2.26636
ZBTB12	2.26282
DUSP8	2.26133
LACTB	2.26128
RAB3B	2.25963
ZDHHC1	2.25846
JUNB	2.25807
PPP1R14B	2.25716
JDP2	2.25577
NOP16	2.25563
VASH2	2.25508
EEF2KMT	2.25365
PARD3	2.25139
MYO7A	2.2491
RILPL1	2.24849
GNL3	2.24838
EMID1	2.24697
DDIT4	2.24464
GGT1	2.24436
PIH1D2	2.23967
MGST1	2.23494
FZD8	2.2324
NR1I2	2.22988
SPRYD7	2.22822
APLP1	2.22809
EED	2.22517
TRIM6	2.22445
CTPS1	2.22173
VASH1	2.22086
TNS4	2.21924
CEP170B	2.21654
TSPAN4	2.21449
ZNF704	2.21341
NFAM1	2.21296
NDUFV2	2.21249
DBN1	2.21248
TOMM40	2.21104
TIPIN	2.2099
STARD8	2.20771
AKAP5	2.20744
HSPD1	2.20624
GPR135	2.20264
NEURL1	2.19961
DOK4	2.19617
FZD3	2.19272
MYO1E	2.19262
DUSP3	2.18963
PLXNA1	2.18935
SELENOI	2.18831
LAG3	2.18791
ZNF860	2.18622
IKZF4	2.18229
PDE4A	2.1815
GPR153	2.18147
ZBTB7C	2.18015
ITGAD	2.17994
ATAT1	2.17866
BTG3	2.17806
PUM3	2.17535
EPN2	2.17489
RNF217	2.17417
STIP1	2.17151
ITPRIPL2	2.16911
ALOX12B	2.16786
LRP12	2.16626
KCNJ14	2.16576
RAB3A	2.1654
ADAM19	2.16435
TMPRSS3	2.16395
HSPH1	2.16182
PDSS1	2.16053
GNAI1	2.15949
RASL11A	2.1592
RAB6B	2.15832
CDH3	2.15475
TUB	2.1536
NR5A2	2.15282
LRG1	2.14759
TEX30	2.14637
STARD13	2.14388
TSR1	2.14275
EXOSC4	2.14175
UCP3	2.14132
BRIX1	2.14054
ANKRD18B	2.13643
NRTN	2.13572
PHF21B	2.1354
SPHK1	2.13271
TMEM200B	2.12955
COPRS	2.1293
ZBTB10	2.12804
NEFH	2.12727
DENND5A	2.12291
CABLES1	2.12196
MAST1	2.12037
GAB2	2.11889
SLC5A6	2.11739
NPM3	2.11382
SLC37A3	2.11246
CTNNA1	2.11232
SH2D2A	2.11033
GMPR	2.10566
DSG2	2.1052
TAF1A	2.10374
CAPSL	2.10287
NSUN7	2.10163
OXTR	2.09999
PPFIBP1	2.09937
SAMD4A	2.09929
RNF208	2.09888
IQCD	2.09796
ZNF697	2.09746
MOCS1	2.097
PMP22	2.09631
NCAM1	2.09233
ZSCAN9	2.09045
TRAP1	2.08783
TMOD1	2.08464
SLC27A2	2.08388
STEAP3	2.07915
EGFL6	2.07836
FURIN	2.07715
ANKLE1	2.07535
TMEM266	2.07498
SLC35F2	2.07373
CHCHD10	2.07319
ACSL1	2.0729
RBM11	2.06994
CNIH2	2.06679
KNOP1	2.06481
PDE1B	2.0633
PAM16	2.06315
MRPS26	2.06229
RHPN2	2.06052
BTBD3	2.05711
ULBP2	2.05631
PSD	2.05579
IRGQ	2.05532
CTHRC1	2.0518
ODC1	2.04411
SPRY1	2.04136
TRO	2.04055
NFE2L3	2.0402
RPL22L1	2.03477
KLC2	2.03455
ZNF311	2.03217
TNIP3	2.03172
CDON	2.03081
DHODH	2.02973
LRP4	2.02767
UTP20	2.02511
TRAF1	2.02341
ENTPD1	2.02269
PPIF	2.02048
TSPAN13	2.0201
MYO19	2.01399
CACHD1	2.01375
NUP35	2.01282
CTDSPL	2.01055
TMEM45A	2.0092
BPGM	2.00909
DNA2	2.00752
SGCA	2.00679
SEC61A2	2.00665
ENC1	2.00377
DHX33	2.00254
TMEM198	2.00229
CEACAM1	2.00166
XRCC2	2.00114
RYBP	2.00112
DCTPP1	2.00002
