# Supplementary material for: Chimeric TIM-4 receptor-modified T cells targeting phosphatidylserine mediates both cytotoxic anti-tumor responses and phagocytic uptake of tumor-associated antigen for T cell cross-presentation
Source: Mol Ther. 2023 May 16;31(7):2132–53. doi: 10.1016/j.ymthe.2023.05.009 (PMC10362418; doi:10.1016/j.ymthe.2023.05.009)
Supplement: Table S2. IPA pathway enrichment between CER-1236 and TIM-4 mutant CER-1251 T cells [file mmc3.xlsx]

## Sheet: IPA
Ingenuity Canonical Pathways	-log(p-value)	z-score
Pathogen Induced Cytokine Storm Signaling Pathway	22.9	6.399
Wound Healing Signaling Pathway	18.3	5.417
Cardiac Hypertrophy Signaling (Enhanced)	17.7	4.417
CDX Gastrointestinal Cancer Signaling Pathway	15.8	-3.394
Hepatic Cholestasis	15.5	0
Multiple Sclerosis Signaling Pathway	15.2	2.449
Hepatic Fibrosis / Hepatic Stellate Cell Activation	13.9	0
HMGB1 Signaling	13.9	4.642
Role of Macrophages, Fibroblasts and Endothelial Cells in Rheumatoid Arthritis	13.8	0
Role Of Osteoblasts In Rheumatoid Arthritis Signaling Pathway	13.7	2.994
Airway Pathology in Chronic Obstructive Pulmonary Disease	13.6	0
CREB Signaling in Neurons	13.5	1.46
Macrophage Classical Activation Signaling Pathway	12.4	3.507
Granulocyte Adhesion and Diapedesis	12.4	0
Role of Pattern Recognition Receptors in Recognition of Bacteria and Viruses	12.2	-0.577
IL-17 Signaling	12	5.729
G-Protein Coupled Receptor Signaling	11.9	1.386
Erythropoietin Signaling Pathway	11.6	-2.655
Phagosome Formation	11.5	1.493
Agranulocyte Adhesion and Diapedesis	10.7	0
Hepatic Fibrosis Signaling Pathway	10.2	3.046
Breast Cancer Regulation by Stathmin1	10.1	0.863
Differential Regulation of Cytokine Production in Macrophages and T Helper Cells by IL-17A and IL-17F	9.71	2.887
STAT3 Pathway	9.63	2.236
Pulmonary Fibrosis Idiopathic Signaling Pathway	9.22	3.474
Differential Regulation of Cytokine Production in Intestinal Epithelial Cells by IL-17A and IL-17F	9.19	3.051
Axonal Guidance Signaling	8.9	0
Colorectal Cancer Metastasis Signaling	8.44	2.271
Human Embryonic Stem Cell Pluripotency	8.32	0
Th1 and Th2 Activation Pathway	7.9	0
Crosstalk between Dendritic Cells and Natural Killer Cells	7.88	1.147
Airway Inflammation in Asthma	7.75	0
Atherosclerosis Signaling	7.5	0
Role of Cytokines in Mediating Communication between Immune Cells	6.99	0
Tumor Microenvironment Pathway	6.92	3.889
PI3K/AKT Signaling	6.68	1.387
Pathogenesis of Multiple Sclerosis	6.55	0
Role of Hypercytokinemia/hyperchemokinemia in the Pathogenesis of Influenza	6.36	1.964
IL-17A Signaling in Gastric Cells	6.2	1.89
Th2 Pathway	5.96	3.273
TREM1 Signaling	5.89	0.943
Molecular Mechanisms of Cancer	5.87	0
Protein Kinase A Signaling	5.73	-1.406
Role Of Chondrocytes In Rheumatoid Arthritis Signaling Pathway	5.71	2.887
IL-10 Signaling	5.71	0
IL-23 Signaling Pathway	5.67	1.387
Role Of Osteoclasts In Rheumatoid Arthritis Signaling Pathway	5.5	3.317
Sphingosine-1-phosphate Signaling	5.49	0.447
Role of Osteoblasts, Osteoclasts and Chondrocytes in Rheumatoid Arthritis	5.47	0
Osteoarthritis Pathway	5.35	2.2
Sperm Motility	5.33	0.535
Hematopoiesis from Multipotent Stem Cells	5.29	0
Glucocorticoid Receptor Signaling	5.23	0
Toll-like Receptor Signaling	5.17	1.265
TNFR2 Signaling	5.15	1.414
FAK Signaling	4.99	2.183
Glioblastoma Multiforme Signaling	4.99	1.569
ID1 Signaling Pathway	4.85	0.707
LXR/RXR Activation	4.79	-1.606
PTEN Signaling	4.71	-1.886
LPS/IL-1 Mediated Inhibition of RXR Function	4.61	0.832
Melatonin Degradation II	4.6	2
ILK Signaling	4.44	2.746
Regulation Of The Epithelial Mesenchymal Transition By Growth Factors Pathway	4.43	2.646
IL-17A Signaling in Fibroblasts	4.35	0
GPCR-Mediated Integration of Enteroendocrine Signaling Exemplified by an L Cell	4.22	-0.775
Eicosanoid Signaling	4.17	-1
IL-6 Signaling	4.03	3.13
IL-1 Signaling	3.9	1.897
Endocannabinoid Neuronal Synapse Pathway	3.88	1.606
Netrin Signaling	3.87	1.387
cAMP-mediated signaling	3.87	0.928
Sertoli Cell-Sertoli Cell Junction Signaling	3.86	0
CD27 Signaling in Lymphocytes	3.85	1.897
IL-15 Production	3.83	0.894
Natural Killer Cell Signaling	3.79	0.962
CDK5 Signaling	3.79	0
D-myo-inositol-5-phosphate Metabolism	3.76	2.294
PPAR Signaling	3.75	-3.153
Factors Promoting Cardiogenesis in Vertebrates	3.74	1.633
IL-8 Signaling	3.71	3
RHOGDI Signaling	3.7	0
Type II Diabetes Mellitus Signaling	3.7	1.414
GNRH Signaling	3.69	1.886
Role of IL-17A in Psoriasis	3.63	1.633
GPCR-Mediated Nutrient Sensing in Enteroendocrine Cells	3.63	0
PCP (Planar Cell Polarity) Pathway	3.61	1.941
RAC Signaling	3.59	0.577
PPARα/RXRα Activation	3.54	-1.698
Signaling by Rho Family GTPases	3.48	1.706
Circadian Rhythm Signaling	3.45	0
Opioid Signaling Pathway	3.43	0.962
Dilated Cardiomyopathy Signaling Pathway	3.42	0.258
HGF Signaling	3.39	0.832
Apelin Liver Signaling Pathway	3.38	1.414
Corticotropin Releasing Hormone Signaling	3.38	1
Cardiac β-adrenergic Signaling	3.37	1.387
Dopamine Receptor Signaling	3.34	-1.342
Role of NFAT in Cardiac Hypertrophy	3.29	1.177
HOTAIR Regulatory Pathway	3.28	-0.426
D-myo-inositol (1,4,5,6)-Tetrakisphosphate Biosynthesis	3.26	2.683
D-myo-inositol (3,4,5,6)-tetrakisphosphate Biosynthesis	3.26	2.683
IL-9 Signaling	3.23	0
WNT/β-catenin Signaling	3.23	0.626
Relaxin Signaling	3.22	1.155
Ceramide Signaling	3.2	0.535
Thrombin Signaling	3.19	1.091
WNT/Ca+ pathway	3.18	1.732
B Cell Activating Factor Signaling	3.16	0.378
Superpathway of Inositol Phosphate Compounds	3.11	2.6
Xenobiotic Metabolism Signaling	3.09	0
Pulmonary Healing Signaling Pathway	3.05	1.732
Neuroinflammation Signaling Pathway	2.96	1.029
PI3K Signaling in B Lymphocytes	2.85	1.886
Chemokine Signaling	2.85	1.941
3-phosphoinositide Degradation	2.85	2.683
Regulation of Cellular Mechanics by Calpain Protease	2.84	-1.342
Role of IL-17F in Allergic Inflammatory Airway Diseases	2.84	2.449
Basal Cell Carcinoma Signaling	2.82	1.265
Synaptic Long Term Depression	2.82	1.877
HIF1α Signaling	2.76	2.746
Cardiac Hypertrophy Signaling	2.75	1
CXCR4 Signaling	2.74	2
3-phosphoinositide Biosynthesis	2.73	2.837
Activation of IRF by Cytosolic Pattern Recognition Receptors	2.73	0.905
Adrenomedullin signaling pathway	2.72	1.706
Role of IL-17A in Arthritis	2.7	0
Phenylalanine Degradation IV (Mammalian, via Side Chain)	2.68	2.236
Germ Cell-Sertoli Cell Junction Signaling	2.67	0
Semaphorin Neuronal Repulsive Signaling Pathway	2.67	1.414
4-1BB Signaling in T Lymphocytes	2.66	2.449
Actin Nucleation by ARP-WASP Complex	2.65	0.378
Production of Nitric Oxide and Reactive Oxygen Species in Macrophages	2.65	1.706
Antioxidant Action of Vitamin C	2.63	-1.069
April Mediated Signaling	2.63	0.707
Ephrin Receptor Signaling	2.63	1.508
TNFR1 Signaling	2.56	1
Role of MAPK Signaling in Inhibiting the Pathogenesis of Influenza	2.55	1.941
Acute Phase Response Signaling	2.51	2.065
Regulation Of The Epithelial Mesenchymal Transition In Development Pathway	2.5	1.508
Adipogenesis pathway	2.49	0
Semaphorin Signaling in Neurons	2.46	0
eNOS Signaling	2.46	0.775
Role of PKR in Interferon Induction and Antiviral Response	2.46	0.5
Putrescine Degradation III	2.45	1.633
PAK Signaling	2.43	0.632
Prostanoid Biosynthesis	2.43	0
Complement System	2.42	1.342
Serotonin Receptor Signaling	2.41	0
Aldosterone Signaling in Epithelial Cells	2.4	-0.632
Immunogenic Cell Death Signaling Pathway	2.36	1.069
Aryl Hydrocarbon Receptor Signaling	2.36	1.291
Cholecystokinin/Gastrin-mediated Signaling	2.36	2.324
Cellular Effects of Sildenafil (Viagra)	2.32	0
Lymphotoxin β Receptor Signaling	2.31	1.134
JAK/STAT Signaling	2.3	0.302
BEX2 Signaling Pathway	2.3	0.577
Apelin Endothelial Signaling Pathway	2.28	2.496
ERK/MAPK Signaling	2.26	-0.471
Th1 Pathway	2.24	1.069
Induction of Apoptosis by HIV1	2.24	0
Oxytocin Signaling Pathway	2.23	4.596
nNOS Signaling in Skeletal Muscle Cells	2.22	0
P2Y Purigenic Receptor Signaling Pathway	2.21	0.535
Caveolar-mediated Endocytosis Signaling	2.2	0
Role of JAK family kinases in IL-6-type Cytokine Signaling	2.16	0
Gap Junction Signaling	2.14	0
Gαs Signaling	2.14	0.577
IL-13 Signaling Pathway	2.1	1
MYC Mediated Apoptosis Signaling	2.1	-1
Actin Cytoskeleton Signaling	2.08	0.775
Tight Junction Signaling	2.08	0
Paxillin Signaling	2.07	0
VDR/RXR Activation	2.06	1.667
Role of JAK1 and JAK3 in γc Cytokine Signaling	2.05	0
MSP-RON Signaling In Macrophages Pathway	2	0.775
Trehalose Degradation II (Trehalase)	2	0
Tryptophan Degradation X (Mammalian, via Tryptamine)	1.99	2.449
Gαi Signaling	1.99	0.277
Role of NANOG in Mammalian Embryonic Stem Cell Pluripotency	1.97	1
UDP-N-acetyl-D-galactosamine Biosynthesis II	1.97	0
Insulin Secretion Signaling Pathway	1.96	1.4
MIF Regulation of Innate Immunity	1.95	2.646
Renin-Angiotensin Signaling	1.93	0.905
Pyroptosis Signaling Pathway	1.85	-0.832
RHOA Signaling	1.84	1.155
Integrin Signaling	1.8	0.853
Regulation of Actin-based Motility by Rho	1.79	1
FXR/RXR Activation	1.77	0
Ovarian Cancer Signaling	1.77	0.816
Role of Tissue Factor in Cancer	1.76	0
PD-1, PD-L1 cancer immunotherapy pathway	1.75	-0.277
Endothelin-1 Signaling	1.74	1.528
GDNF Family Ligand-Receptor Interactions	1.74	2.333
Xenobiotic Metabolism PXR Signaling Pathway	1.74	1.706
Fatty Acid Activation	1.74	0
Neuregulin Signaling	1.73	2.236
Leukocyte Extravasation Signaling	1.72	0.243
CD40 Signaling	1.71	2.121
Superpathway of Melatonin Degradation	1.71	1.265
FcγRIIB Signaling in B Lymphocytes	1.71	0
Chondroitin Sulfate Biosynthesis	1.69	1
G Beta Gamma Signaling	1.69	1.387
Regulation of the Epithelial-Mesenchymal Transition Pathway	1.68	0
Role of WNT/GSK-3β Signaling in the Pathogenesis of Influenza	1.67	1.414
Sphingosine and Sphingosine-1-phosphate Metabolism	1.66	0
Calcium Signaling	1.64	1.698
Agrin Interactions at Neuromuscular Junction	1.63	1.667
Dopamine Degradation	1.63	1.633
SPINK1 General Cancer Pathway	1.63	-1
Thyroid Cancer Signaling	1.63	1.508
Chondroitin Sulfate Biosynthesis (Late Stages)	1.63	0.707
FAT10 Cancer Signaling Pathway	1.63	1.134
GADD45 Signaling	1.6	-1
Dermatan Sulfate Biosynthesis	1.6	1
GABA Receptor Signaling	1.6	0
Spermine and Spermidine Degradation I	1.56	0
IGF-1 Signaling	1.49	-0.632
Apoptosis Signaling	1.49	-0.905
Gαq Signaling	1.48	0.832
PEDF Signaling	1.46	0.707
14-3-3-mediated Signaling	1.45	1.155
GP6 Signaling Pathway	1.45	3.207
White Adipose Tissue Browning Pathway	1.45	1.069
Oxytocin In Brain Signaling Pathway	1.39	1.528
γ-linolenate Biosynthesis II (Animals)	1.38	0
Mitochondrial L-carnitine Shuttle Pathway	1.38	0
Leptin Signaling in Obesity	1.38	0
α-Adrenergic Signaling	1.37	2.236
Tetrahydrofolate Salvage from 5,10-methenyltetrahydrofolate	1.36	0
Xenobiotic Metabolism AHR Signaling Pathway	1.36	1.897
TWEAK Signaling	1.35	-1.342
Noradrenaline and Adrenaline Degradation	1.35	2.449
UVA-Induced MAPK Signaling	1.35	0
IL-17A Signaling in Airway Cells	1.33	0.816
Dermatan Sulfate Biosynthesis (Late Stages)	1.33	1.134
Apelin Cardiomyocyte Signaling Pathway	1.32	1.732
GDP-glucose Biosynthesis	1.32	0
NF-κB Activation by Viruses	1.31	-0.378
